# Supplementary material for: Large melt diversity at a mid-ocean ridge thermal low
Source: Sci Adv. 2025 Apr 30;11(18):eadv4654. doi: 10.1126/sciadv.adv4654 (PMC12042885; doi:10.1126/sciadv.adv4654)
Supplement: Supplementary file 2 — Datasets S1 and S2 [file sciadv.adv4654_datasets_s1_and_s2.zip]

Archive with 2 entries (2 files):
- adv4654_dataset_s1.xlsx
- adv4654_dataset_s2.xlsx
