# Supplementary material for: Large melt diversity at a mid-ocean ridge thermal low
Source: Sci Adv. 2025 Apr 30;11(18):eadv4654. doi: 10.1126/sciadv.adv4654 (PMC12042885; doi:10.1126/sciadv.adv4654)
Supplement: Supplementary file 2 — Datasets S1 and S2 [file sciadv.adv4654_datasets_s1_and_s2.zip › adv4654_dataset_s1.xlsx]

## Sheet: Data S1 major trace
ISGN	Sample name	Compositional	Latitude	Longitude	Depth	SiO2	TiO2	Al2O3	FeO	MnO	MgO	CaO	Na2O	K2O	P2O5	Total	La	Ce	Pr	Nd	Sm	Eu	Gd	Tb	Dy	Ho	Er	Yb	Lu
		Group
RV Pourquoi Pas?, SMARTIES cruise
CNRS0000008128	SMA1966-128	SC	0.057	-16.9745	-5592	52.44	3.06	14.07	10.42	0.15	6	8.75	2.83	1.01	0.48	99.21	22.233	48.067	6.053	26.8	6.688	2.302	6.475	0.915	4.97	0.889	2.221	1.714	0.228
CNRS0000008191	SMA1970-191A	E	0.0211	-16.8148	-4093	50.55	1.86	17.05	9.11	0.17	6.61	9.41	3.9	0.55	0.25	99.46	11.032	25.918	3.402	14.968	3.964	1.446	4.493	0.761	4.861	1.022	2.928	2.835	0.417
CNRS0000008191	SMA1970-191B	E	0.0211	-16.8148	-4093	50.22	1.82	16.93	9.15	0.16	6.63	9.46	4.03	0.56	0.26	99.22	11.295	26.478	3.456	15.189	4.064	1.477	4.628	0.784	5.043	1.063	3.014	2.938	0.435
CNRS0000008191	SMA1970-191C	E	0.0211	-16.8148	-4093	50.88	1.82	17.24	8.92	0.15	6.59	9.4	3.89	0.55	0.27	99.71	10.788	26.414	3.451	15.319	4.007	1.468	4.355	0.729	4.697	0.987	2.824	2.737	0.404
CNRS0000008191	SMA1970-191D	E	0.0211	-16.8148	-4093	50.54	1.8	16.84	9.07	0.17	6.58	9.37	4.03	0.53	0.29	99.22	10.998	26.154	3.423	15.271	4.012	1.451	4.625	0.754	4.923	1.032	2.951	2.849	0.419
CNRS0000008191	SMA1970-191E	E	0.0211	-16.8148	-4093	50.81	1.91	16.9	9.06	0.17	6.51	9.63	3.97	0.53	0.25	99.73	11.255	26.752	3.48	15.418	4.074	1.467	4.64	0.785	5.07	1.06	3.059	2.974	0.43
CNRS0000008192	SMA1970-192	E	0.0205	-16.8134	-4078	50.3	1.86	16.93	9.12	0.16	6.7	9.48	4.01	0.56	0.28	99.39	11.052	26.299	3.412	15.142	3.995	1.455	4.614	0.771	4.943	1.054	3.023	2.932	0.428
CNRS0000008193	SMA1970-193	E	0.0203	-16.8128	-4072	50.37	1.91	16.97	9.19	0.17	6.68	9.3	3.99	0.55	0.26	99.4	10.903	25.818	3.364	14.898	3.991	1.434	4.504	0.75	4.842	1.027	2.95	2.874	0.419
CNRS0000008194	SMA1970-194	E	0.0192	-16.8107	-4041	49.93	1.77	16.74	9.19	0.15	6.91	9.22	4.02	0.57	0.29	98.79	10.445	24.827	3.211	14.101	3.78	1.371	4.291	0.717	4.576	0.982	2.779	2.771	0.397
CNRS0000008195	SMA1970-195	E	0.0177	-16.8082	-4072	50.74	1.83	16.88	9.16	0.17	6.82	9.42	3.96	0.54	0.3	99.83	11.022	25.895	3.401	15.096	4.019	1.45	4.552	0.758	4.865	1.037	2.952	2.887	0.422
CNRS0000008199	SMA1970-199	E	0.0127	-16.7959	-3864	50.39	1.74	17.22	8.97	0.16	6.61	9.45	4.01	0.5	0.23	99.26	10.415	24.827	3.252	14.496	3.879	1.405	4.391	0.737	4.763	1	2.844	2.791	0.404
CNRS0000008202	SMA1970-202	E	0.0092	-16.7916	-3779	50.02	1.63	17.07	9.13	0.17	7.08	9.53	3.82	0.42	0.22	99.1	8.845	21.463	2.833	12.688	3.493	1.298	4.069	0.673	4.363	0.92	2.66	2.555	0.378
CNRS0000008203	SMA1970-203A	PL	0.0068	-16.7885	-3703	52.17	1.28	16.31	8.35	0.15	7.91	9.07	3.35	0.3	0.16	99.05	6.143	15.453	2.049	9.289	2.666	1.034	3.025	0.498	3.163	0.646	1.818	1.716	0.245
CNRS0000008203	SMA1970-203B	PL	0.0068	-16.7885	-3703	52.61	1.3	16.45	8.53	0.14	7.71	9.11	3.35	0.28	0.11	99.59	6.211	15.538	2.051	9.441	2.687	1.049	3.101	0.512	3.23	0.665	1.855	1.767	0.252
CNRS0000008203	SMA1970-203C	E	0.0068	-16.7885	-3703	51.94	1.34	16.37	8.37	0.12	7.76	9.1	3.35	0.3	0.15	98.8	6.316	15.696	2.07	9.648	2.727	1.056	3.112	0.51	3.26	0.653	1.853	1.742	0.255
CNRS0000008203	SMA1970-203D	PL	0.0068	-16.7885	-3703	52.04	1.31	16.39	8.41	0.14	7.84	9.03	3.36	0.31	0.18	99.01	6.356	15.521	2.067	9.793	2.745	1.06	3.168	0.533	3.445	0.705	1.94	1.809	0.267
CNRS0000008204	SMA1970-204	PL	0.0068	-16.7886	-3702	52.37	1.32	16.34	8.44	0.15	7.29	9.37	3.42	0.28	0.17	99.13	6.055	15.185	2.043	9.347	2.714	1.058	3.065	0.511	3.226	0.654	1.83	1.758	0.251
CNRS0000008205	SMA1970-205	PL	0.0063	-16.7882	-3732	52.59	1.33	16.44	8.53	0.14	7.64	9.09	3.27	0.3	0.17	99.49	6.548	15.858	2.085	9.556	2.77	1.078	3.211	0.53	3.382	0.683	1.871	1.785	0.255
CNRS0000008246	SMA1973-246	E	-0.17	-16.424	-4225.74	49.6	1.5	15.84	11.01	0.17	7.89	9.34	3.41	0.34	0.17	99.26	6.995	17.609	2.429	11.321	3.234	1.219	3.669	0.609	3.843	0.785	2.209	2.129	0.303
CNRS0000008248	SMA1973-248	E	-0.169	-16.4234	-4179.93	51.5	1.55	16.44	8.91	0.17	6.7	9.61	3.54	0.51	0.27	99.2	10.655	24.999	3.213	14.018	3.775	1.366	4.227	0.704	4.499	0.938	2.666	2.603	0.369
CNRS0000008249	SMA1973-249	E	-0.1686	-16.4229	-4138.12	51.3	1.46	15.84	9.54	0.17	6.76	10.23	3.43	0.4	0.23	99.36	7.947	18.649	2.389	10.785	3.065	1.193	3.64	0.612	4.04	0.83	2.304	2.241	0.328
CNRS0000008250	SMA1973-250	E	-0.1674	-16.4221	-4073.76	51.15	1.49	16.35	8.99	0.16	6.74	9.75	3.52	0.48	0.24	98.85	11.025	25.133	3.178	14.101	3.893	1.394	4.58	0.748	4.829	0.998	2.884	2.697	0.395
CNRS0000008251	SMA1973-251	E	-0.1666	-16.4219	-4027.51	51.64	1.58	16.31	9.02	0.16	6.37	9.68	3.71	0.54	0.27	99.26	11.589	27.291	3.401	14.685	3.964	1.437	4.43	0.723	4.692	0.951	2.761	2.579	0.373
CNRS0000008252	SMA1973-252	E	-0.1664	-16.4216	-4006.16	51.52	1.53	16.49	8.91	0.18	6.59	9.56	3.47	0.51	0.23	99	10.371	23.466	3.052	13.68	3.732	1.335	4.37	0.734	4.701	0.983	2.803	2.703	0.392
CNRS0000008254	SMA1973-254	E	-0.1664	-16.4215	-3983.93	51.52	1.61	16.42	9.02	0.16	6.6	9.62	3.7	0.52	0.21	99.37	11.324	26.2	3.302	14.8	3.886	1.392	4.415	0.735	4.656	0.977	2.744	2.584	0.378
CNRS0000008255	SMA1973-255	E	-0.1664	-16.4215	-3982.49	51.26	1.51	16.37	8.98	0.17	6.7	9.62	3.64	0.5	0.26	99.01	10.666	25.504	3.15	13.817	3.611	1.329	4.086	0.678	4.309	0.907	2.554	2.395	0.35
CNRS0000008256	SMA1973-256	E	-0.1663	-16.4215	-3938.76	50.94	1.46	16.29	9	0.17	6.69	9.74	3.54	0.48	0.19	98.49	10.185	24.176	3.058	13.675	3.632	1.334	4.157	0.695	4.408	0.923	2.605	2.484	0.36
CNRS0000008258	SMA1973-258	E	-0.1661	-16.4216	-3923.27	51.66	1.59	16.48	8.99	0.17	6.57	9.64	3.53	0.51	0.24	99.37	10.824	24.715	3.16	14.307	3.857	1.38	4.47	0.747	4.783	0.998	2.822	2.664	0.393
CNRS0000008261	SMA1973-261	E	-0.161	-16.4213	-4019.81	50.5	1.36	16.83	9.14	0.16	7.18	10.01	3.55	0.38	0.17	99.28	7.551	19.208	2.556	11.779	3.277	1.245	3.76	0.62	3.999	0.832	2.34	2.244	0.322
CNRS0000008262	SMA1973-262	E	-0.1608	-16.4211	-3992.87	49.98	1.41	16.66	9.38	0.16	7.42	9.67	3.57	0.36	0.19	98.79	7.003	18.305	2.428	11.19	3.129	1.199	3.576	0.594	3.852	0.792	2.252	2.17	0.31
CNRS0000008263	SMA1973-263	E	-0.1605	-16.4197	-3967.77	51.73	1.41	17.04	9.08	0.15	7.11	9.91	3.46	0.39	0.16	100.4	7.392	19.24	2.508	11.509	3.23	1.22	3.664	0.606	3.87	0.799	2.27	2.183	0.314
CNRS0000008264	SMA1973-264	E	-0.1584	-16.419	-4025.18	51.53	1.57	16.3	9.02	0.16	6.69	9.87	3.57	0.48	0.23	99.41	10.264	23.792	3.066	13.474	3.727	1.347	4.195	0.707	4.538	0.953	2.71	2.611	0.377
CNRS0000008265	SMA1974-265	NE	-0.0347	-16.4536	-3911.07	49.95	1.3	16.42	9.34	0.17	7.36	10.57	3.43	0.27	0.17	98.98	6.128	15.283	2.075	9.847	2.859	1.111	3.449	0.581	3.709	0.775	2.195	2.088	0.305
CNRS0000008266	SMA1974-266	E	-0.0353	-16.4537	-3871.17	50.9	1.4	16.55	9.23	0.16	7.01	10.06	3.53	0.39	0.19	99.42	8.279	20.923	2.672	12.039	3.374	1.252	3.839	0.651	4.114	0.858	2.476	2.342	0.34
CNRS0000008267	SMA1974-267	E	-0.0353	-16.4537	-3870.89	50.22	1.48	16.66	9.07	0.17	6.78	10.2	3.44	0.39	0.24	98.66	8.533	21.942	2.723	12.247	3.395	1.27	3.889	0.648	4.14	0.864	2.471	2.331	0.341
CNRS0000008268	SMA1974-268	NE	-0.0353	-16.4538	-3860.77	49.25	1.23	16.81	9.31	0.16	7.45	10.68	3.27	0.26	0.15	98.57	5.649	14.692	2.016	9.343	2.697	1.103	3.194	0.542	3.449	0.712	1.991	1.905	0.275
CNRS0000008271	SMA1974-271	E	-0.0382	-16.4534	-3825.82	51.25	1.33	17.02	9	0.17	6.99	10.37	3.43	0.37	0.21	100.1	7.878	19.994	2.603	11.795	3.281	1.223	3.784	0.638	4.081	0.85	2.395	2.279	0.331
CNRS0000008272	SMA1974-272	E	-0.0382	-16.4534	-3825.97	50.44	1.42	16.65	9.04	0.15	7.21	10.26	3.56	0.37	0.16	99.26	7.733	19.238	2.585	11.864	3.273	1.232	3.761	0.632	4.043	0.852	2.423	2.325	0.334
CNRS0000008273	SMA1974-273	E	-0.0382	-16.4533	-3821.04	50.3	1.4	16.41	9.05	0.17	7.16	10.13	3.53	0.37	0.19	98.71	7.578	19.068	2.524	11.465	3.2	1.209	3.668	0.612	3.936	0.824	2.361	2.244	0.324
CNRS0000008274	SMA1974-274	E	-0.0382	-16.4533	-3819.92	50.71	1.42	16.71	9.19	0.16	7.08	10.32	3.53	0.37	0.14	99.63	7.624	19.119	2.527	11.72	3.233	1.22	3.758	0.627	4.029	0.842	2.401	2.317	0.33
CNRS0000008275	SMA1974-275	E	-0.0392	-16.4549	-3821.89	49.99	1.43	16.6	9.09	0.18	7.03	10.24	3.57	0.41	0.2	98.74	8.065	19.882	2.622	12.22	3.377	1.257	3.923	0.662	4.244	0.883	2.512	2.422	0.353
CNRS0000008276	SMA1974-276	E	-0.0392	-16.4549	-3821.89	50.76	1.41	16.58	9.08	0.15	7.03	10.24	3.47	0.37	0.17	99.26	7.902	20.527	2.625	11.955	3.266	1.22	3.698	0.617	3.973	0.827	2.328	2.307	0.328
CNRS0000008277	SMA1974-277	E	-0.0394	-16.4564	-3811.83	50.63	1.46	16.56	9.11	0.15	7.08	10.12	3.55	0.38	0.18	99.21	7.743	20.462	2.596	11.783	3.221	1.216	3.665	0.606	3.93	0.805	2.27	2.255	0.32
CNRS0000008283	SMA1974-283	K	-0.0418	-16.4619	-3909.1	49.02	1.62	16.06	8.69	0.16	7.05	11.99	3.27	0.72	0.28	98.87	15.397	32.28	4.151	17.63	4.262	1.446	4.197	0.669	4.153	0.841	2.266	2.138	0.305
CNRS0000008285	SMA1974-285	K	-0.0424	-16.4632	-3836.38	48.91	1.6	16.47	8.55	0.14	7.29	12.11	3.19	0.75	0.28	99.29	14.84	31.123	3.869	16.49	3.72	1.32	3.761	0.59	3.597	0.709	1.967	1.804	0.253
CNRS0000008287	SMA1974-287	K	-0.0423	-16.4633	-3798.82	48.42	1.59	16.78	8.19	0.16	7.33	12.05	3.03	0.75	0.29	98.6	15.323	32.9	4.014	17.41	3.914	1.362	3.941	0.588	3.606	0.721	1.963	1.767	0.252
CNRS0000008290	SMA1975-290	K	-0.0761	-16.4636	-3924.81	51.9	1.68	15.69	8.98	0.14	7.02	10.02	3.01	0.39	0.2	99.02	8.803	20.148	2.599	11.954	3.248	1.266	3.481	0.546	3.25	0.619	1.646	1.414	0.196
CNRS0000008291	SMA1975-291	PL	-0.0759	-16.4634	-3911.88	51.53	1.63	15.77	8.78	0.15	7.11	10.07	2.9	0.38	0.21	98.52	8.678	20.274	2.586	11.789	3.202	1.256	3.368	0.538	3.166	0.599	1.605	1.396	0.189
CNRS0000008292	SMA1975-292	PL	-0.0758	-16.4633	-3907	52.52	1.59	15.97	8.86	0.15	7.04	10.04	2.81	0.38	0.19	99.53	8.766	19.64	2.565	11.991	3.313	1.25	3.628	0.563	3.351	0.642	1.703	1.47	0.205
CNRS0000008294	SMA1975-294	K	-0.0747	-16.4619	-3790.86	51.72	1.63	15.67	8.85	0.14	7.29	10.06	2.96	0.37	0.18	98.87	8.505	19.733	2.529	11.585	3.228	1.243	3.433	0.532	3.155	0.603	1.597	1.385	0.191
CNRS0000008295	SMA1975-295	PL	-0.0747	-16.4618	-3780.39	52.03	0.94	16.2	9.04	0.14	8.8	9.54	2.74	0.1	0.06	99.59	2.432	6.126	0.935	5.009	1.656	0.741	2.304	0.399	2.626	0.533	1.586	1.459	0.195
CNRS0000008297	SMA1975-297	PL	-0.0738	-16.4599	-3617.24	52.68	1.55	15.63	9.12	0.14	7.58	9.82	2.87	0.3	0.15	99.85	7.166	16.808	2.235	10.601	3.078	1.194	3.443	0.542	3.226	0.623	1.639	1.405	0.196
CNRS0000008298	SMA1975-298	PL	-0.0738	-16.4599	-3592.61	52.08	1.62	15.7	8.99	0.14	7.35	9.87	2.86	0.35	0.17	99.13	7.169	17.2	2.261	10.636	3.067	1.205	3.421	0.538	3.196	0.607	1.599	1.379	0.195
CNRS0000008299	SMA1975-299	PL	-0.0734	-16.4597	-3588.98	50.87	0.91	16.9	9.24	0.17	8.06	9.78	2.9	0.12	0.08	99.03	2.726	6.816	1.037	5.519	1.954	0.829	2.613	0.455	3.061	0.625	1.762	1.707	0.248
CNRS0000008301	SMA1975-301	PL	-0.0708	-16.4578	-3678.71	51.73	0.88	16.28	8.92	0.14	8.95	9.34	2.68	0.09	0.07	99.08	2.41	6.258	0.939	4.882	1.675	0.741	2.251	0.396	2.51	0.525	1.464	1.388	0.198
CNRS0000008302	SMA1975-302	PL	-0.07	-16.4572	-3731.21	51.8	0.9	16.43	9.01	0.15	8.91	9.46	2.79	0.11	0.08	99.64	2.397	6.075	0.926	4.776	1.626	0.703	2.266	0.391	2.606	0.533	1.503	1.4	0.199
CNRS0000008304	SMA1975-304	PL	-0.0685	-16.4554	-3867.63	51.88	1.62	15.7	8.88	0.14	7.5	9.86	2.93	0.33	0.17	99	7.253	16.807	2.251	10.656	3.092	1.194	3.472	0.544	3.253	0.624	1.654	1.428	0.198
CNRS0000008305	SMA1975-305	PL	-0.0677	-16.4552	-3837.8	51	0.98	17.09	9.31	0.16	8.01	9.72	2.86	0.11	0.07	99.32	2.702	6.973	1.017	5.495	1.887	0.82	2.421	0.427	2.82	0.58	1.661	1.637	0.224
CNRS0000008306	SMA1975-306	PL	-0.0675	-16.4551	-3807.12	51.86	1.63	15.56	9.07	0.15	7.54	9.71	2.86	0.32	0.18	98.87	6.979	16.86	2.207	10.214	2.946	1.163	3.235	0.508	3.009	0.575	1.517	1.344	0.181
CNRS0000008307	SMA1975-307	PL	-0.0653	-16.4549	-3776.16	51.4	1.05	16.62	9.22	0.16	7.71	9.67	3.09	0.2	0.12	99.24	4.681	11.463	1.603	7.807	2.386	0.952	3.049	0.521	3.389	0.708	2.011	1.925	0.28
CNRS0000008308	SMA1975-308	PL	-0.0647	-16.4553	-3780.69	50.84	0.98	17.04	9.2	0.17	7.9	9.87	2.83	0.1	0.05	98.98	2.648	7.197	1.042	5.348	1.79	0.795	2.34	0.404	2.65	0.555	1.551	1.466	0.21
CNRS0000008309	SMA1975-309	PL	-0.0644	-16.4555	-3779.85	51.09	0.96	16.88	9.24	0.16	7.93	9.88	2.83	0.12	0.08	99.17	2.586	7.009	1.036	5.387	1.813	0.801	2.429	0.42	2.751	0.572	1.609	1.508	0.218
CNRS0000008310	SMA1976-310	PL	-0.004	-16.6566	-4106.95	50.99	0.92	16.75	9.13	0.14	8.02	9.76	2.93	0.16	0.06	98.84	3.027	7.533	1.088	5.465	1.689	0.737	2.105	0.362	2.41	0.499	1.411	1.33	0.188
CNRS0000008312	SMA1976-312	PL	-0.0043	-16.6555	-4039.72	53.05	1.07	15.89	8.33	0.13	8.46	9.25	3.08	0.17	0.13	99.55	4.121	9.893	1.439	7.071	2.25	0.906	2.672	0.455	2.903	0.599	1.677	1.615	0.223
CNRS0000008314	SMA1976-314	PL	-0.0027	-16.6525	-3962.59	52.44	1.06	15.71	8.39	0.13	8.54	9.22	3.07	0.21	0.09	98.86	4.373	10.563	1.508	7.32	2.281	0.874	2.72	0.454	2.82	0.589	1.689	1.574	0.233
CNRS0000008315	SMA1976-315	K	-0.0026	-16.6493	-3968.61	50.05	1.95	16.12	8.74	0.17	6.31	10.6	3.68	0.86	0.39	98.88	19.863	42.343	5.168	22.033	5.193	1.747	5.194	0.812	4.899	0.978	2.747	2.57	0.356
CNRS0000008317	SMA1976-317	K	-0.0028	-16.6476	-3922.07	49.84	2.02	16.2	8.87	0.14	6.08	10.66	3.76	0.86	0.42	98.84	19.889	43.57	5.22	21.899	4.986	1.722	4.851	0.762	4.612	0.911	2.505	2.311	0.33
CNRS0000008319	SMA1976-319	K	-0.0033	-16.6425	-3880.2	50.18	1.93	16.39	8.74	0.15	6.19	10.67	3.7	0.86	0.38	99.18	19.443	41.05	5.055	21.32	5.13	1.726	5.077	0.798	4.92	0.967	2.726	2.54	0.361
CNRS0000008320	SMA1976-320	K	-0.0026	-16.6426	-3868.95	49.99	1.91	16.43	8.89	0.17	6.18	10.62	3.71	0.82	0.38	99.09	20.04	41.673	5.151	22.083	5.2	1.742	5.148	0.837	5.124	1.029	2.848	2.658	0.38
CNRS0000008321	SMA1976-321	K	-0.0059	-16.6423	-3918.07	50.14	1.98	16.37	8.84	0.16	5.95	10.62	3.78	0.92	0.39	99.15	21.783	45.723	5.56	23.307	5.337	1.798	5.166	0.817	5.034	0.975	2.747	2.547	0.359
CNRS0000008323	SMA1976-323	K	-0.0062	-16.6414	-3867.95	50.46	1.94	16.15	8.9	0.18	6.04	10.69	3.64	0.84	0.42	99.27	19.753	41.547	5.14	21.733	5.113	1.748	5.276	0.818	5.006	0.989	2.845	2.597	0.376
CNRS0000008324	SMA1976-324	K	-0.0072	-16.6419	-3890.9	49.92	2.02	16.03	9.03	0.17	6.42	10.55	3.68	0.89	0.41	99.12	21.47	45.013	5.565	23.75	5.571	1.884	5.749	0.893	5.46	1.081	2.968	2.818	0.396
CNRS0000008325	SMA1976-325	K	-0.0082	-16.6412	-3846.76	50.48	1.97	16.41	8.79	0.16	6.03	10.72	3.62	0.87	0.4	99.46	20.72	43.103	5.229	22.327	5.104	1.719	5.086	0.79	4.975	0.979	2.743	2.541	0.363
CNRS0000008328	SMA1977-328	N	-0.335	-16.126	-4192	50.96	1.49	15.21	8.69	0.17	7.35	11.65	2.93	0.27	0.16	98.86	5.688	15.249	2.177	10.798	3.311	1.225	4.116	0.698	4.608	0.977	2.809	2.733	0.387
CNRS0000008329	SMA1977-329	N	-0.335	-16.1255	-4190	50.56	1.57	15.23	9.63	0.19	7.22	11.15	3.04	0.16	0.15	98.9	4.67	13.465	2.116	10.971	3.604	1.318	4.624	0.796	5.249	1.124	3.248	3.151	0.46
CNRS0000008330	SMA1977-330	N	-0.3347	-16.1247	-4146	51.07	1.64	15.45	9.68	0.2	7.14	11.14	2.89	0.18	0.15	99.55	4.798	13.991	2.161	11.164	3.654	1.344	4.614	0.798	5.314	1.129	3.227	3.112	0.46
CNRS0000008331	SMA1977-331	N	-0.3341	-16.1238	-4089	50.34	1.61	15.29	9.61	0.19	7.14	10.98	3.02	0.17	0.13	98.46	4.635	13.676	2.125	11.022	3.536	1.312	4.556	0.784	5.196	1.101	3.155	3.072	0.439
CNRS0000008334	SMA1977-334	N	-0.333	-16.1213	-3991	50.27	1.64	15.17	9.69	0.21	7.5	10.84	2.91	0.17	0.13	98.53	4.715	14.078	2.159	11.088	3.534	1.311	4.485	0.77	5.054	1.075	3.08	3.062	0.434
CNRS0000008335	SMA1977-335	N	-0.3325	-16.1204	-3948	50.47	1.63	15.18	9.59	0.17	7.54	10.93	2.95	0.17	0.15	98.77	4.87	14.245	2.19	11.42	3.622	1.346	4.704	0.816	5.344	1.145	3.26	3.19	0.467
CNRS0000008336	SMA1977-336	N	-0.3324	-16.12	-3941	50.44	1.8	14.76	10	0.2	7.09	10.83	3.03	0.19	0.14	98.48	5.027	14.488	2.245	11.657	3.857	1.381	4.994	0.861	5.791	1.234	3.585	3.473	0.499
CNRS0000008337	SMA1977-337	N	-0.3321	-16.1198	-3896	50.89	1.64	15.44	9.68	0.18	7.46	10.79	2.97	0.18	0.16	99.4	4.858	14.877	2.229	11.448	3.607	1.349	4.571	0.787	5.161	1.094	3.107	3.116	0.446
CNRS0000008338	SMA1977-338	N	-0.3316	-16.1151	-3883	50.51	1.6	15.13	9.65	0.17	7.49	10.86	2.94	0.17	0.17	98.69	4.816	14.026	2.151	11.272	3.617	1.327	4.656	0.809	5.318	1.129	3.273	3.168	0.461
CNRS0000008340	SMA1977-340	N	-0.3316	-16.1132	-3785	50.51	1.58	15.74	9.5	0.17	7.64	11.02	2.96	0.16	0.15	99.46	4.81	14	2.161	11.282	3.602	1.321	4.681	0.817	5.341	1.136	3.284	3.205	0.463
CNRS0000008341	SMA1977-341B	N	-0.3333	-16.1104	-3853	50.17	1.57	15.4	9.64	0.17	7.54	11.09	2.96	0.17	0.12	98.84	4.568	13.493	2.071	10.827	3.526	1.295	4.475	0.77	5.068	1.082	3.128	3.035	0.437
CNRS0000008341	SMA1977-341T	N	-0.3333	-16.1104	-3853	50.6	1.57	15.29	9.65	0.19	7.5	11.05	2.99	0.17	0.15	99.18	4.562	13.441	2.058	10.799	3.541	1.299	4.444	0.771	5.098	1.085	3.109	3.015	0.443
CNRS0000008342	SMA1977-342	N	-0.3337	-16.1095	-3776	50.78	1.57	15.54	9.52	0.18	7.64	10.84	2.96	0.18	0.15	99.37	4.765	13.93	2.159	11.245	3.595	1.302	4.616	0.791	5.25	1.124	3.243	3.141	0.456
CNRS0000008343	SMA1977-343	N	-0.3338	-16.109	-3771	50.4	1.65	15.7	9.59	0.19	7.63	10.89	2.91	0.18	0.13	99.25	4.757	13.915	2.144	11.24	3.599	1.3	4.625	0.796	5.234	1.125	3.222	3.174	0.453
CNRS0000008345	SMA1978-345	N	-0.2372	-16.2368	-4322.24	50.79	1.59	15.43	9.33	0.18	7.68	10.73	3.17	0.21	0.19	99.29	5.468	14.598	2.242	11.289	3.635	1.3	4.53	0.775	5.047	1.093	3.085	2.961	0.435
CNRS0000008346	SMA1978-346	N	-0.2371	-16.2366	-4299.29	50.29	1.57	15.44	9.29	0.18	7.77	10.62	3.08	0.21	0.15	98.59	5.294	14.508	2.204	10.976	3.469	1.276	4.314	0.735	4.781	1.032	2.905	2.831	0.41
CNRS0000008348	SMA1978-348	N	-0.237	-16.2366	-4282.49	50.84	1.58	15.41	9.28	0.18	7.6	10.79	3.15	0.22	0.17	99.22	5.511	15.383	2.291	11.691	3.582	1.307	4.457	0.764	5.018	1.06	2.991	2.94	0.424
CNRS0000008349	SMA1978-349	N	-0.2369	-16.2366	-4281.87	50.82	1.66	15.25	9.4	0.17	7.76	10.7	3.09	0.21	0.16	99.21	5.797	16.228	2.428	12.405	3.797	1.36	4.756	0.805	5.344	1.126	3.246	3.139	0.452
CNRS0000008350	SMA1978-350	N	-0.2369	-16.2366	-4282.9	50.88	1.53	15.45	9.29	0.18	7.6	10.71	3.09	0.21	0.14	99.06	5.216	15.329	2.214	11.211	3.373	1.254	3.98	0.695	4.527	0.95	2.73	2.506	0.383
CNRS0000008352	SMA1978-352	N	-0.2375	-16.2354	-4261.21	50.88	1.6	15.48	9.23	0.18	7.32	10.68	3.06	0.21	0.17	98.81	5.282	15.193	2.208	11.327	3.404	1.25	4.234	0.719	4.703	0.982	2.84	2.626	0.399
CNRS0000008354	SMA1978-354	N	-0.2369	-16.2346	-4257.84	50.6	1.66	15.1	9.23	0.16	7.66	10.72	3.11	0.22	0.17	98.63	5.871	16.368	2.469	12.48	3.859	1.384	4.87	0.834	5.407	1.157	3.337	3.169	0.472
CNRS0000008355	SMA1978-355	N	-0.235	-16.2305	-4215.65	50.83	1.68	15.32	9.37	0.18	7.59	10.53	3.13	0.22	0.19	99.05	5.645	15.515	2.346	11.861	3.745	1.336	4.748	0.812	5.334	1.145	3.292	3.124	0.459
CNRS0000008356	SMA1978-356	N	-0.235	-16.2305	-4213.56	51.09	1.59	15.28	9.28	0.18	7.55	10.71	3.09	0.21	0.2	99.18	5.884	16.579	2.485	12.416	3.83	1.362	4.885	0.839	5.389	1.167	3.363	3.117	0.474
CNRS0000008357	SMA1978-357	N	-0.2349	-16.2302	-4192.23	51.01	1.76	15.21	9.3	0.18	7.05	10.82	3.15	0.23	0.19	98.89	5.784	16.285	2.465	12.269	3.859	1.373	4.698	0.8	5.313	1.119	3.241	3.011	0.447
CNRS0000008358	SMA1978-358	N	-0.2363	-16.2288	-4224.8	50.94	1.62	15.35	9.24	0.17	7.6	10.71	3.07	0.23	0.17	99.12	5.675	16.072	2.415	12.037	3.783	1.335	4.553	0.8	5.208	1.108	3.176	2.932	0.443
CNRS0000008360	SMA1978-360	N	-0.237	-16.2287	-4165.99	50.64	1.59	15.22	9.3	0.18	7.69	10.64	3.08	0.23	0.19	98.77	5.598	15.986	2.378	11.944	3.702	1.354	4.524	0.769	5.098	1.078	3.028	3.003	0.422
CNRS0000008363	SMA1978-363	N	-0.236	-16.2247	-4130.31	50.75	1.57	15.51	9.21	0.16	7.53	10.72	3.19	0.2	0.17	99.02	5.301	15.25	2.263	11.313	3.564	1.297	4.235	0.719	4.728	0.99	2.846	2.834	0.402
CNRS0000008364	SMA1978-364	N	-0.2359	-16.2247	-4126.18	50.28	1.63	15.02	9.39	0.17	7.86	10.64	3.18	0.23	0.16	98.56	5.742	15.825	2.395	11.95	3.759	1.35	4.758	0.815	5.333	1.149	3.292	3.149	0.463
CNRS0000008365	SMA1979-365	K	-0.0369	-16.5171	-4267.33	51.46	1.6	16.64	7.41	0.16	6.95	9.34	3.75	0.66	0.17	98.13	14.017	31.077	3.972	17.457	4.493	1.432	4.879	0.794	5.093	1.073	3.067	2.909	0.423
CNRS0000008366	SMA1979-366	K	-0.0367	-16.5169	-4216.07	51.61	1.52	16.87	7.21	0.14	7	9.76	3.72	0.65	0.15	98.61	13.763	29.437	3.755	16.41	4.11	1.387	4.461	0.735	4.624	0.975	2.834	2.639	0.381
CNRS0000008367	SMA1979-367	K	-0.0351	-16.5173	-4216.32	51.68	1.38	17.12	6.98	0.12	7.05	9.87	3.59	0.62	0.17	98.58	12.815	27.705	3.418	14.757	3.606	1.248	3.906	0.641	4.107	0.871	2.471	2.368	0.343
CNRS0000008368	SMA1979-368	E	-0.0344	-16.5176	-4277.93	52.18	1.73	16.27	8.16	0.15	6.21	9.32	3.91	0.58	0.18	98.68	12.194	28.32	3.749	16.99	4.555	1.49	5.188	0.856	5.596	1.189	3.345	3.26	0.474
CNRS0000008369	SMA1979-369	K	-0.0332	-16.518	-4258.69	52.05	1.68	16.57	7.56	0.12	6.9	9.19	3.86	0.69	0.2	98.81	13.64	31.451	3.94	16.93	4.321	1.42	4.614	0.767	4.893	1.016	2.889	2.817	0.407
CNRS0000008370	SMA1979-370	K	-0.0323	-16.5185	-4212.19	51.87	1.6	16.55	7.39	0.13	7.03	9.35	3.76	0.69	0.19	98.56	13.51	31.262	3.867	16.39	4.175	1.372	4.37	0.721	4.592	0.963	2.729	2.691	0.377
CNRS0000008371	SMA1979-371	K	-0.0303	-16.5196	-4292.03	52	1.63	16.58	7.46	0.16	6.81	9.25	3.9	0.66	0.21	98.67	13.349	30.694	3.922	16.815	4.228	1.425	4.643	0.762	4.878	1.011	2.894	2.797	0.405
CNRS0000008372	SMA1979-372	K	-0.0288	-16.5203	-4355.99	52.14	1.59	16.48	7.29	0.16	6.79	9.81	3.6	0.68	0.28	98.82	13.236	30.322	3.841	16.341	4.101	1.411	4.542	0.745	4.787	0.991	2.832	2.752	0.396
CNRS0000008373	SMA1979-373	K	-0.0265	-16.5216	-4323.72	51.47	1.47	16.78	7.04	0.14	6.75	10.01	3.67	0.66	0.21	98.2	12.793	29.693	3.563	14.743	3.584	1.264	3.685	0.599	3.841	0.797	2.263	2.235	0.315
CNRS0000008374	SMA1979-374	K	-0.0267	-16.5221	-4263.23	52.02	1.42	16.96	6.87	0.13	7.12	10.15	3.62	0.66	0.29	99.24	12.923	29.154	3.523	14.727	3.606	1.259	3.795	0.616	3.962	0.824	2.337	2.275	0.327
CNRS0000008375	SMA1979-375	K	-0.0253	-16.5212	-4331.76	52.12	1.41	16.93	6.94	0.14	7.34	10.06	3.51	0.67	0.3	99.41	13.055	29.293	3.555	15.049	3.708	1.264	3.973	0.651	4.163	0.863	2.478	2.349	0.348
CNRS0000008376	SMA1979-376	E	-0.0193	-16.5108	-4087.44	52.4	1.99	16.07	8.92	0.17	6.35	8.93	3.88	0.6	0.34	99.65	13.424	32.914	4.378	19.938	5.427	1.706	6.179	1.009	6.732	1.384	3.991	3.864	0.562
CNRS0000008377	SMA1979-377	E	-0.0185	-16.5108	-4005.25	52.23	1.89	16.1	8.79	0.18	6.53	9.08	3.83	0.57	0.34	99.53	12.633	31.783	4.186	18.775	4.968	1.64	5.469	0.9	5.839	1.209	3.492	3.335	0.482
CNRS0000008378	SMA1980-378	PL	0.0065	-16.7572	-3922.92	53.14	1.03	16.3	8.49	0.15	8.08	9.12	2.97	0.25	0.13	99.65	4.965	11.443	1.583	7.677	2.241	0.904	2.71	0.458	2.921	0.6	1.678	1.595	0.223
CNRS0000008379	SMA1980-379	PL	0.0065	-16.7571	-3923.34	52.74	1.09	16.36	8.3	0.13	7.97	9.2	3.05	0.25	0.13	99.21	4.874	11.983	1.607	7.596	2.171	0.891	2.477	0.413	2.603	0.542	1.521	1.389	0.209
CNRS0000008381	SMA1980-381	PL	0.0056	-16.7522	-3904.04	52.61	1.14	16.33	8.42	0.14	8.01	9.07	3.07	0.28	0.08	99.13	5.266	12.776	1.67	7.804	2.194	0.899	2.535	0.418	2.69	0.543	1.531	1.433	0.21
CNRS0000008382	SMA1980-382	PL	0.0042	-16.7508	-3809.32	52.59	1.06	16.32	8.45	0.14	8.05	9.1	3.01	0.23	0.12	99.09	4.64	10.783	1.502	7.282	2.232	0.889	2.55	0.43	2.734	0.553	1.636	1.521	0.215
CNRS0000008383	SMA1980-383	PL	0.003	-16.7504	-3788.38	52.14	1.02	16.48	8.4	0.14	7.93	9.13	2.87	0.21	0.11	98.44	4.234	10.547	1.438	6.853	2.011	0.834	2.321	0.392	2.527	0.518	1.474	1.392	0.201
CNRS0000008384	SMA1980-384	PL	0	-16.7506	-3773.51	52.48	1	16.42	8.38	0.15	8.11	9.08	2.98	0.21	0.1	98.9	4.385	10.085	1.452	7.234	2.203	0.912	2.701	0.452	2.915	0.602	1.751	1.631	0.234
CNRS0000008385	SMA1980-385	PL	-0.001	-16.7504	-3722.71	52.62	1.06	16.34	8.58	0.13	8.05	9.23	2.94	0.21	0.11	99.26	4.398	10.107	1.435	7.288	2.213	0.884	2.665	0.46	2.949	0.616	1.719	1.683	0.244
CNRS0000008386	SMA1980-386	PL	-0.0032	-16.7488	-3743.4	51.24	0.98	16.38	8.74	0.14	7.74	9.4	3.03	0.19	0.1	97.94	3.808	9.762	1.338	6.504	1.963	0.848	2.375	0.398	2.595	0.534	1.572	1.498	0.213
CNRS0000008387	SMA1980-387	PL	-0.0051	-16.747	-3734.08	51.29	0.96	16.1	8.74	0.14	8.46	9.2	3.01	0.19	0.11	98.2	4.066	9.699	1.354	6.517	2.016	0.837	2.528	0.432	2.797	0.592	1.717	1.663	0.235
CNRS0000008388	SMA1980-388	PL	-0.0057	-16.7467	-3699.5	51.56	1.03	16.48	8.67	0.14	8.33	9.25	2.96	0.2	0.07	98.7	4.046	9.553	1.342	6.645	2.045	0.821	2.509	0.438	2.774	0.589	1.688	1.629	0.247
CNRS0000008389	SMA1980-389	PL	-0.0074	-16.7458	-3677.92	51.42	0.93	16.61	8.87	0.14	8.37	9.35	2.85	0.14	0.06	98.74	2.796	6.928	1.057	5.363	1.74	0.769	2.158	0.377	2.493	0.517	1.575	1.51	0.215
CNRS0000008390	SMA1980-390	PL	-0.0123	-16.7423	-3764.65	51.54	1.01	16.49	8.7	0.16	8.26	9.3	2.93	0.2	0.08	98.66	3.829	9.258	1.318	6.442	1.893	0.829	2.451	0.412	2.668	0.573	1.646	1.631	0.228
CNRS0000008391	SMA1980-391	PL	-0.0134	-16.7415	-3703.91	51.97	1.03	16.5	8.81	0.14	8.35	9.18	2.92	0.2	0.1	99.2	3.964	9.315	1.349	6.556	2.056	0.867	2.498	0.435	2.842	0.593	1.671	1.665	0.243
CNRS0000008397	SMA1981-397BI	NE	0.0223	-16.6087	-3711	52.58	1.7	15.4	9.53	0.15	7.39	8.6	3.72	0.28	0.26	99.61	9.444	17.54	2.986	16.403	5.76	2.054	7.193	1.236	7.685	1.617	4.351	4.046	0.56
CNRS0000008397	SMA1981-397Gr	NE	0.0223	-16.6087	-3711	52.68	1.71	15.87	9.69	0.18	7.57	8.73	3.63	0.28	0.14	100.4	8.749	17.363	2.902	15.543	5.723	1.955	7.221	1.187	7.421	1.502	4.26	3.664	0.572
CNRS0000008398	SMA1981-398	NE	0.0227	-16.6005	-3670	51.94	1.77	15.58	10.19	0.16	7.73	8.63	3.34	0.18	0.14	99.66	6.668	14.173	2.388	13.59	5.018	1.834	6.672	1.097	6.876	1.413	3.977	3.499	0.505
CNRS0000008403	SMA1981-403B	PL	0.0264	-16.599	-3440	52.8	1.08	16.65	8.6	0.12	8.11	9.06	3.07	0.22	0.09	99.78	5.548	10.7	1.772	9.287	3.019	1.176	3.772	0.723	4.552	0.977	2.891	2.624	0.385
CNRS0000008403	SMA1981-403M	PL	0.0264	-16.599	-3440	52	1.01	16.64	8.91	0.12	8.32	9.22	2.98	0.18	0.09	99.47	6.329	12.74	1.975	9.883	3.143	1.17	3.718	0.615	4.163	0.888	2.487	2.381	0.355
CNRS0000008405	SMA1981-405A	PL	0.0301	-16.5996	-3409	54.22	1.13	16.2	7.64	0.14	7.5	9.13	3.01	0.21	0.11	99.29	4.472	11.36	1.572	7.483	2.205	0.912	2.458	0.405	2.478	0.492	1.338	1.203	0.174
CNRS0000008405	SMA1981-405B	PL	0.0301	-16.5996	-3409	54.62	1.16	16.14	7.95	0.12	7.36	8.89	3.04	0.21	0.07	99.56	6.001	11.993	1.96	10.236	3.113	1.173	3.73	0.587	3.921	0.822	2.247	1.937	0.298
CNRS0000008406	SMA1981-406M	PL	0.0303	-16.5996	-3405	52.77	1.03	16.68	8.56	0.12	8.18	9	3.03	0.19	0.12	99.68	6.183	11.583	1.894	9.665	3.269	1.21	4.03	0.693	4.357	0.934	2.681	2.556	0.362
CNRS0000008414	SMA1982-414	PL	0.0206	-16.6012	-3782.37	54.63	1.2	16.06	7.92	0.12	7.04	8.94	3.12	0.23	0.11	99.38	8.414	15.187	2.465	13.04	3.961	1.455	4.943	0.816	5.045	1.057	2.985	2.413	0.398
CNRS0000008424	SMA1982-424	PL	0.0242	-16.6003	-3583.55	53.09	1.09	16.67	8.61	0.13	8.05	9.03	3.03	0.21	0.23	100.1	7.038	13.08	2.116	10.997	3.516	1.339	4.257	0.768	4.857	1.029	2.841	2.689	0.411
CNRS0000008435	SMA1982-435	E	0.0301	-16.5992	-3410.68	52.04	1.03	16.55	8.83	0.12	8.34	9.18	3.04	0.2	0.12	99.45	6.079	11.33	1.811	9.282	3.315	1.215	4.092	0.695	4.629	0.988	2.932	2.724	0.4
RV A.N. Strakhov, cruise S13
	S1311-03	K	-0.0167	-16.4334	-3500	47.58	2.49	14.51	10.11	0.19	7.74	11.04	3.83	1.25	0.61	99.32	32	75	8.86	36	7.07	2.26	6.85	1.009	5.4	1.059	2.6	2.03	0.201
	S1312-45	K	-0.08	-16.3834	-2800	51.18	2.36	15.13	9.51	0.23	6.37	9.04	3.97	1	0.55	99.34	21.79	44.54	5.83	25.53	6.26	1.9	6.69	1.13	6.86	1.39	3.79	3.3	0.48
	S1312-49	K	-0.08	-16.3834	-2800	44.35	3.02	14.89	9.17	0.15	7.6	12.4	3.86	1.95	0.87	98.24	58	132	14.91	58	10.5	3.21	8.35	1.187	6.11	1.201	2.94	2.26	0.231
	S1312-53	N	-0.08	-16.3834	-2800	51.3	1.42	15.88	9.34	0.18	7.94	11.04	3.11	0.31	0.19	100.7	7.1	16.6	2.55	13.4	3.81	1.2	5.01	0.835	5.01	1.119	3.13	2.74	0.351
	S1312-B	K	-0.08	-16.3834	-2800	47.53	2.59	14.48	10.32	0.14	7.81	10.63	3.68	1.18	0.59	98.95	33.3	69.5	8.6	36.5	7.03	2.3	6.27	0.955	5.23	1.044	2.61	2.22	0.258
	S1312-Xa	E	-0.08	-16.3834	-2800	52.51	2.02	15.56	9.3	0.19	5.69	9.1	4	0.5	0.28	99.14	15.364	32.231	4.877	24.404	7.218	2.329	9.041	1.541	10.215	2.184	6.276	6.032	0.906
	S1312-Xb	K	-0.08	-16.3834	-2800	50.97	2.37	15.06	9.3	0.17	6.33	9.21	3.77	1	0.49	98.67	25.088	51.109	6.817	30.981	7.523	2.34	8.249	1.324	8.219	1.72	4.892	4.533	0.649
	S1313-06	E	-0.12	-16.5001	-3500	52.41	1.85	15.41	9.11	0.17	5.93	8.65	4.31	0.52	0.32	98.68	11.72	26.18	3.76	17.24	4.88	1.58	5.67	0.98	6.18	1.24	3.54	3.18	0.46
	S1313-10	E	-0.12	-16.5001	-3500	52.57	1.84	15.48	9.64	0.19	5.99	8.75	4.45	0.51	0.31	99.71	10.7	27.8	3.77	17.7	4.63	1.63	5.91	1.008	6.2	1.375	3.81	3.39	0.452
	S1313-11	E	-0.0167	-16.4334	-3500	52.38	1.9	15.25	9.3	0.16	6.04	8.56	4.39	0.54	0.3	98.82	11.91	26.68	3.75	17.37	4.9	1.56	5.67	0.99	6.19	1.24	3.65	3.25	0.49
	S1313-13	E	-0.12	-16.5001	-3500	52.52	1.94	15.37	9.46	0.13	5.97	8.7	4.37	0.51	0.26	99.23	11.73	26.3	3.76	17.34	4.94	1.59	5.58	1.02	6.32	1.29	3.58	3.3	0.48
	S1313-20	E	-0.12	-16.5001	-3500	52.08	1.86	15.38	8.49	0.16	6.83	8.67	4.32	0.6	0.33	98.72	0	0	0	0	0	0	0	0	0	0	0	0	0
	S1314-01	NE	-0.12	-16.5334	-3000	52.92	1.77	14.9	10.55	0.18	6.64	7.85	3.74	0.27	0.23	99.05	6.41	15.25	2.34	12.02	3.94	1.42	5.2	0.86	5.3	1.01	2.85	2.35	0.36
	S1314-X	NE	-0.12	-16.5334	-3000	53.59	1.86	15.17	10.34	0.17	6.48	8.31	3.67	0.27	0.2	100	6.048	16.113	2.343	11.705	3.804	1.42	4.376	0.726	4.472	0.896	2.437	2.143	0.314
RV A.N. Strakhov, cruise S16
	S1624-19	E	-0.0934	-16.6585	-3350	49.83	1.61	15.58	7.78	0.15	7.51	9.09	3.85	0.55	1.36	97.31	12.821	27.603	3.74	17.05	4.516	1.571	4.915	0.866	5.34	1.106	3.165	2.975	0.43
	S1624-21	E	-0.0934	-16.6585	-3350	51.01	1.64	16.15	7.64	0.16	7.33	9.39	3.8	0.57	0.3	97.99	12.47	27.03	3.67	16.9	4.43	1.44	5.39	0.92	5.47	1.05	3.06	2.75	0.41
	S1625-07	E	-0.1359	-16.611	-2400	52.01	1.65	16.56	7.79	0.17	7.37	9.95	3.98	0.57	0.31	100.3	11	30	3.78	16.5	4.27	1.45	4.43	0.802	5.24	1.12	3.04	2.78	0.384
	S1626-15	K	-0.0183	-16.3334	-3000	50.51	1.97	15.35	8.97	0.14	6.85	9.18	3.98	0.87	0.34	98.16	20	40.95	5.23	22.47	5.35	1.76	6.05	1	5.95	1.19	3.27	2.98	0.44
	S1626-21	K	-0.0183	-16.3334	-3000	50.41	1.95	15.16	8.98	0.15	6.66	9.07	3.91	0.85	0.38	97.52	20.15	40.64	5.19	22.74	5.57	1.79	6.27	1	6.14	1.18	3.44	3.01	0.45
	S1626-22	K	-0.0183	-16.3334	-3000	51.07	2.04	15.51	9.22	0.16	6.83	9.3	3.85	0.9	0.32	99.2	19.76	40.64	5.18	22.53	5.39	1.71	6.08	1.02	6.1	1.16	3.18	2.78	0.43
	S1626-23	K	-0.0183	-16.3334	-3000	50.03	1.96	15.15	8.9	0.14	6.76	9.21	4.08	0.86	0.41	97.5	20.08	40.48	5.18	22.5	5.31	1.76	6.04	1	6.06	1.19	3.35	2.98	0.43
	S1627-01	N	-0.0308	-16.2576	-2500	51.34	1.52	15.3	9.29	0.21	7.53	10.1	3.49	0.32	0.19	99.27	7.2	18.7	2.66	13	3.6	1.18	4.81	0.84	5.32	1.161	3.18	2.99	0.423
	S1628-02	K	-0.0842	-16.2901	-2600	51.55	1.6	16.26	8.23	0.17	6.69	10.35	3.44	0.66	0.25	99.2	14.43	30.27	4	17.54	4.43	1.48	5.19	0.89	5.11	1.06	2.98	2.66	0.4
	S1629-12	N	-0.2942	-16.0909	-3100	50.55	1.87	14.45	10.57	0.28	6.75	9.68	3.1	0.27	1.09	98.6	6.935	18.633	3.005	15.843	5.101	1.724	5.962	1.099	7.342	1.567	4.492	4.292	0.626
	S1629-35	N	-0.2942	-16.0909	-3100	50.27	1.44	15.53	8.95	0.14	7.95	11.04	3.08	0.18	0.13	98.71	4.94	13.28	2.11	10.76	3.63	1.23	4.98	0.89	5.76	1.16	3.27	2.87	0.44
	S1629-91	N	-0.2942	-16.0909	-3100	49.83	1.39	15.12	9.26	0.19	8.02	10.74	2.75	0.24	0.79	98.34	5.009	13.281	2.14	11.236	3.608	1.346	4.353	0.798	5.333	1.143	3.283	3.233	0.467
	S1639-03	N	-0.4051	-16.8268	-2600	50.5	1.52	16.07	9.59	0.18	7.28	10.87	3.01	0.25	0.16	99.42	7.16	19.96	2.82	13.59	3.94	1.43	4.77	0.851	5.42	1.184	3.25	3.14	0.442
	S1639-02	N	-0.4051	-16.8268	-2600	49.39	1.5	14.63	9.55	0.19	8.09	10.1	3.26	0.24	0.97	97.93	7.555	18.045	2.762	13.841	4.225	1.506	4.882	0.918	5.76	1.234	3.609	3.527	0.507
