# Supplementary material for: Large melt diversity at a mid-ocean ridge thermal low
Source: Sci Adv. 2025 Apr 30;11(18):eadv4654. doi: 10.1126/sciadv.adv4654 (PMC12042885; doi:10.1126/sciadv.adv4654)
Supplement: Supplementary file 2 — Datasets S1 and S2 [file sciadv.adv4654_datasets_s1_and_s2.zip › adv4654_dataset_s2.xlsx]

## Sheet: Data S2 isotope
	Compositional
Sample name	Group	Sr	87Sr/86Sr	2SE	Nd	143Nd/144Nd	2SE	Hf	176Hf/177Hf	2SE	Pb	206Pb/204Pb	2SE	207Pb/204Pb	2SE	208Pb/204Pb	2SE
SMA1966-128	SC	487.1	0.703294	6e-06	26.8	0.512752	4e-06	5	0.282674	6e-06	1.936	19.5774	0.0005	15.6996	0.0004	39.1667	0.0011
SMA1970-191E	E	246.7	0.702719	8e-06	15.42	0.513078	7e-06	3	0.283149	1.2e-05	0.984	18.7492	0.0008	15.5634	0.0007	38.3182	0.0017
SMA1970-194	E	236.4	0.702699	7e-06	14.1	0.51307	8e-06	2.76	0.283138	9e-06	1	18.7469	0.0007	15.5598	0.0006	38.312	0.0016
SMA1970-202	E	230.3	0.702712	8e-06	12.69	0.513096	1.2e-05	2.54	0.283149	1.2e-05	0.844	18.7051	0.0008	15.5536	0.0007	38.2566	0.0018
SMA1970-203C	E	232.1	0.702575	8e-06	9.65	0.513088	7e-06	1.96	0.283153	1.3e-05	0.594	18.8585	0.001	15.5569	0.0008	38.3581	0.0021
SMA1970-204	PL	230.4	0.702587	7e-06	9.35	0.513112	6e-06	1.85	0.28315	1.1e-05	0.607	18.7994	0.0008	15.5496	0.0007	38.2975	0.0018
SMA1973-246	E	234.6	0.703624	7e-06	11.32	0.512835	3e-06	1.98	0.282942	1.2e-05	1.093	19.4722	0.0009	15.6949	0.0008	39.5791	0.0021
SMA1973-251	E	201.3	0.702653	7e-06	14.69	0.513115	7e-06	2.64	0.283283	8e-06	0.947	18.7385	0.0008	15.5617	0.0007	38.3286	0.0019
SMA1973-255	E	193.6	0.703054	5e-06	13.82	0.513052	6e-06	2.4	0.283204	8e-06	0.898	18.9128	0.0009	15.6033	0.0008	38.7036	0.002
SMA1973-256	E	194	0.702641	8e-06	13.68	0.513127	6e-06	2.46	0.283257	9e-06	0.902	18.775	0.001	15.5648	0.0009	38.3477	0.0022
SMA1973-261	E	223.2	0.703269	8e-06	11.78	0.513017	6e-06	2.11	0.283158	1e-05	0.948	18.9775	0.0007	15.6174	0.0006	38.8824	0.0016
SMA1973-262	E	212.5	0.703343	8e-06	11.19	0.512995	6e-06	2.01	0.283145	9e-06	0.94	19.0172	0.0019	15.63	0.0014	38.9703	0.0037
SMA1973-264	E	192.1	0.702644	1.2e-05	13.47	0.513118	9e-06	2.56	0.283262	6e-06	0.869	18.7638	0.0006	15.5629	0.0005	38.3471	0.0014
SMA1974-265	NE	192.2	0.702911	7e-06	9.85	0.513031	7e-06	1.86	0.283184	5.6e-05	0.752	18.776	0.0013	15.5877	0.0011	38.4153	0.0028
SMA1974-267	E	193.9	0.702848	6e-06	12.25	0.513096	7e-06	2.15	0.28326	9e-06	0.879	18.6983	0.0009	15.5777	0.0008	38.3665	0.0021
SMA1974-268	NE	200.4	0.702929	5e-06	9.34	0.513008	6e-06	1.62	0.283146	1e-05	0.62	18.7829	0.0027	15.593	0.0021	38.4279	0.0057
SMA1974-272	E	197.8	0.702879	7e-06	11.86	0.513077	6e-06	2.12	0.283239	1.3e-05	0.86	18.7047	0.0009	15.5669	0.0008	38.3463	0.002
SMA1974-273	E	189	0.702862	8e-06	11.46	0.513084	6e-06	2.06	0.283239	7e-06	0.857	18.6939	0.0011	15.5757	0.0009	38.3588	0.0022
SMA1974-275	E	194.2	0.702867	5e-06	12.22	0.513103	1e-05	2.24	0.283234	1.6e-05	0.881	18.7182	0.001	15.578	0.0009	38.3766	0.0022
SMA1974-277	E	193.1	0.702865	5e-06	11.78	0.513105	2e-05	2.04	0.283247	1e-05	0.927	18.7047	0.0019	15.575	0.0017	38.3627	0.004
SMA1974-287	K	314.6	0.702903	5e-06	17.41	0.512941	7e-06	2.55	0.283011	9e-06	1.159	19.1742	0.0031	15.5958	0.0025	38.7045	0.006
SMA1975-290	K	288	0.7027	4e-06	11.95	0.513013	6e-06	2.15	0.283077	3.2e-05	0.668	18.8693	0.0009	15.6168	0.0009	38.5865	0.0021
SMA1975-294	K	290.1	0.702701	6e-06	11.58	0.513014	6e-06	2.1	0.283058	1.1e-05	0.67	19.3124	0.0012	15.6034	0.001	38.7543	0.0025
SMA1975-301	PL	150.3	0.702524	7e-06	4.88	0.513198	8e-06	1.12	0.283192	8e-06	0.269	18.8788	0.0012	15.5383	0.001	38.3205	0.0026
SMA1975-302	PL	147.7	0.702507	6e-06	4.78	0.513208	1.7e-05	1.15	0.283222	1.7e-05	0.413	18.7533	0.0022	15.4939	0.0018	38.1647	0.0046
SMA1975-305	PL	157.8	0.702502	5e-06	5.5	0.513184	6e-06	1.22	0.283218	9e-06	0.31	18.7542	0.0007	15.5593	0.0007	38.2807	0.002
SMA1975-307	PL	164.4	0.702548	8e-06	7.81	0.513175	1e-05	1.63	0.283244	1.2e-05	0.455	18.6494	0.0011	15.5345	0.0009	38.1896	0.0022
SMA1975-308	PL	159.7	0.702504	1.2e-05	5.35	0.513183	8e-06	1.12	0.283217	9e-06	0.285	18.7495	0.0011	15.5257	0.0009	38.2134	0.0024
SMA1976-310	PL	184.3	0.702647	8e-06	5.47	0.51314	5e-06	1.12	0.283237	3.1e-05	0.445	18.7653	0.0013	15.5371	0.0011	38.2195	0.0026
SMA1976-312	PL	185.2	0.702511	7e-06	7.07	0.513192	5e-06	1.54	0.283287	2.7e-05	0.853	18.7421	0.0012	15.5419	0.001	38.2423	0.0025
SMA1976-315	K	390.6	0.702837	7e-06	22.03	0.512989	7e-06	3.46	0.28309	1.3e-05	1.543	19.2188	0.0009	15.6171	0.0007	38.7616	0.0019
SMA1976-317	K	373.9	0.702852	4e-06	21.9	0.512988	6e-06	3.12	0.283094	8e-06	1.437	19.1459	0.0024	15.5699	0.002	38.6369	0.0049
SMA1976-319	K	386.5	0.702841	5e-06	21.32	0.513008	9e-06	3.4	0.28309	9e-06	1.478	19.1189	0.0023	15.5703	0.002	38.6268	0.0049
SMA1976-320	K	380.5	0.702852	5e-06	22.08	0.512985	6e-06	3.52	0.2831	9e-06	1.604	19.1993	0.0008	15.616	0.0007	38.758	0.0018
SMA1976-321	K	381.7	0.702883	8e-06	23.31	0.512976	7e-06	3.49	0.283071	8e-06	1.649	19.2162	0.0009	15.6128	0.0008	38.7709	0.002
SMA1976-324	K	400	0.702851	8e-06	23.75	0.513002	7e-06	3.86	0.283121	1.5e-05	1.665	19.266	0.0008	15.6182	0.0006	38.7893	0.0016
SMA1977-330	N	124.7	0.702541	6e-06	11.16	0.513119	7e-06	2.42	0.283159	9e-06	0.536	18.6138	0.0012	15.5098	0.001	38.1212	0.0027
SMA1977-336	N	120.8	0.702539	6e-06	11.66	0.513115	7e-06	2.68	0.283174	2.1e-05	0.526	18.6197	0.001	15.5158	0.0009	38.1351	0.0021
SMA1977-342	N	121.5	0.702551	1.2e-05	11.24	0.513108	1.7e-05	2.43	0.283163	1.4e-05	0.522	18.6466	0.001	15.5233	0.0008	38.1664	0.0021
SMA1978-345	N	150.2	0.702625	6e-06	11.29	0.513117	6e-06	2.54	0.283162	1e-05	0.555	18.6767	0.0013	15.5279	0.0011	38.1984	0.0027
SMA1978-350	N	159.6	0.702648	6e-06	11.21	0.513121	7e-06	2.19	0.283167	1.8e-05	0.574	18.6584	0.0011	15.5361	0.0009	38.1993	0.0025
SMA1978-357	N	146.6	0.702606	9e-06	12.27	0.513104	6e-06	2.63	0.283174	1.4e-05	0.607	18.6524	0.0011	15.5242	0.0009	38.1751	0.0024
SMA1978-364	N	143.7	0.702613	6e-06	11.95	0.513127	6e-06	2.65	0.28326	1.4e-05	0.589	18.6629	0.0018	15.5408	0.0015	38.2015	0.0036
SMA1979-366	K	223.6	0.702758	7e-06	16.41	0.513101	6e-06	3.04	0.283262	1.1e-05	1.41	18.7957	0.0009	15.5668	0.0008	38.3931	0.002
SMA1979-368	E	196.8	0.702764	6e-06	16.99	0.513139	8e-06	3.44	0.283308	1.3e-05	1.057	18.5997	0.0009	15.5464	0.0008	38.2519	0.0019
SMA1979-374	K	220.5	0.702782	7e-06	14.73	0.5131	6e-06	2.53	0.283262	8e-06	1.047	18.8184	0.0012	15.5612	0.001	38.3944	0.0025
SMA1979-375	K	226.2	0.702786	1.1e-05	15.05	0.513095	1e-05	2.68	0.283255	1.1e-05	1.059	18.8407	0.0009	15.5722	0.0007	38.4277	0.0019
SMA1979-376	E	197.1	0.702664	4e-06	19.94	0.513172	4e-06	4.15	0.283312	4e-06	1.262	18.5035	0.0003	15.5519	0.0003	38.1751	0.0009
SMA1979-377	E	205.1	0.702678	1.2e-05	18.77	0.513185	7e-06	3.44	0.283298	9e-06	1.197	18.5383	0.001	15.5423	0.0008	38.1788	0.0021
SMA1980-378	PL	194	0.702509	4e-06	7.68	0.513144	5e-06	1.56	0.283252	6e-06	0.595	18.6892	0.0007	15.5707	0.0006	38.2774	0.0018
SMA1980-379	PL	194.8	0.702502	5e-06	7.6	0.51314	6e-06	1.36	0.283233	1.4e-05	0.492	18.6893	0.0023	15.5403	0.0019	38.2201	0.0047
SMA1980-381	PL	195.4	0.702553	7e-06	7.8	0.513128	8e-06	1.4	0.283247	2.7e-05	0.508	18.6979	0.0023	15.5474	0.0019	38.2455	0.0044
SMA1980-383	PL	189.4	0.702501	1e-05	6.85	0.513165	6e-06	1.25	0.283247	2.8e-05	0.43	18.6487	0.0014	15.5356	0.0012	38.1725	0.003
SMA1980-385	PL	192.6	0.702484	5e-06	7.29	0.513158	3e-06	1.54	0.283281	6e-06	0.537	18.6567	0.0007	15.5651	0.0006	38.2312	0.0016
SMA1980-386	PL	191.5	0.702528	9e-06	6.5	0.513169	3e-05	1.2	0.283273	6.7e-05	0.394	18.6143	0.0012	15.5373	0.0011	38.1326	0.0025
SMA1980-387	PL	184.1	0.702574	1.3e-05	6.52	0.513143	1.1e-05	1.39	0.283249	1.2e-05	0.502	18.6578	0.0013	15.5443	0.0011	38.1754	0.0026
SMA1980-388	PL	186.3	0.702505	7e-06	6.65	0.513142	3.4e-05	1.31	0.283234	2.2e-05	0.476	18.654	0.0015	15.541	0.0012	38.1686	0.003
SMA1980-389	PL	181.5	0.702501	1e-05	5.36	#VALUE!	#VALUE!	1.09	0.283241	1.2e-05	0.425	18.6367	0.0016	15.536	0.0013	38.1232	0.0035
SMA1981-397BI	NE	251.6	0.703274	5e-06	16.4	0.51295	7e-06	4.56	0.283036	7e-06	0.747	18.8748	0.0029	15.5753	0.0025	38.6445	0.0064
SMA1981-403B	PL	241.2	0.702464	8e-06	9.29	0.513225	7e-06	2.23	0.283286	9e-06	0.415	18.6689	0.0012	15.5399	0.0011	38.2004	0.0027
SMA1981-403M	PL	237.7	0.702483	6e-06	9.88	0.513145	5e-06	2.15	0.283252	2.8e-05	0.432	18.6691	0.0017	15.5376	0.0014	38.1961	0.0035
SMA1981-405A	PL	200.9	0.702469	7e-06	7.48	0.513225	7e-06	1.41	0.283337	1.6e-05	0.401	18.6533	0.0012	15.519	0.001	38.1808	0.0025
SMA1981-405B	PL	246.9	0.70243	5e-06	10.24	0.513224	4e-06	2.42	0.283311	4e-06	0.343	18.6784	0.0004	15.5524	0.0005	38.258	0.0014
SMA1981-406M	PL	247.1	0.702463	6e-06	9.67	0.513156	5e-06	2.33	0.283279	1.5e-05	0.407	18.6411	0.0015	15.5302	0.0012	38.1527	0.0031
SMA1982-414	PL	272.8	0.702521	1e-05	13.04	0.513203	9e-06	3.07	0.283342	2.6e-05	0.492	18.6287	0.001	15.5187	0.0009	38.164	0.0022
SMA1982-424	PL	254.8	0.702547	1.1e-05	11	0.51315	7e-06	2.57	0.283219	1.3e-05	0.441	18.6738	0.0012	15.5353	0.001	38.1957	0.0024
SMA1982-435	E	247.2	0.702791	9e-06	9.28	0.513111	6e-06	2.37	0.283263	1.3e-05	0.364	18.8105	0.0011	15.5737	0.001	38.4135	0.0025
S1311-03	K	594	0.702867	7e-06	36	0.512845	7e-06	3.65	#VALUE!	#VALUE!	2.192	19.6801	0.0018	15.5903	0.001	38.928	0.0034
S1312-49	K	943	0.702943	6e-06	58	0.512825	5e-06	2.15	#VALUE!	#VALUE!	0.69	19.4694	0.002	15.6122	0.0013	38.8001	0.002
S1312-53	N	168	0.702684	7e-06	13.4	0.5131	7e-06	2.69	0.283239	1.2e-05	0.36	18.6922	0.0024	15.5537	0.0021	38.2665	0.005
S1312-Xa	E	223.9	0.702783	4e-06	24.4	0.513184	4e-06	5.73	0.283443	9e-06	1.363	18.5063	0.0005	15.5319	0.0006	38.1627	0.0015
S1313-06	E	208.1	0.702778	6e-06	17.24	0.513131	5e-06	3.64	0.283273	1.3e-05	1.06	18.524	0.003	15.505	0.0025	38.026	0.004
S1313-10	E	204	0.702761	5e-06	17.7	0.51314	5e-06	3.31	0.283352	6e-06	1.12	18.488	0.001	15.5172	0.0006	38.0907	0.0018
S1313-11	E	205.5	0.702739	9e-06	17.37	0.513159	8e-06	3.65	#VALUE!	#VALUE!	1.15	18.5453	0.0015	15.5662	0.001	38.1724	0.003
S1313-13	E	204.3	0.702771	9e-06	17.34	0.513148	7e-06	3.61	0.283254	1e-05	1.45	18.5132	0.002	15.5581	0.0016	38.1734	0.0043
S1314-01	NE	193.7	0.703413	9e-06	12.02	0.513001	9e-06	2.88	#VALUE!	#VALUE!	0.8	18.6971	0.001	15.5813	0.001	38.5268	0.002
S1314-X	NE	193.6	0.703767	4e-06	11.71	0.512929	4e-06	2.47	0.283086	4e-06	0.851	18.8349	0.0015	15.5351	0.0013	38.5461	0.0034
S1624-19	E	221.7	0.702878	9e-06	17.05	0.513103	6e-06	3.45	0.28328	5e-06	0.906	18.7462	0.0027	15.586	0.0024	38.4759	0.0055
S1624-21	E	219.3	0.702864	5e-06	16.9	0.513087	4e-06	3.22	0.283336	4e-06	0.97	18.7664	0.001	15.5515	0.0007	38.4401	0.0022
S1625-07	E	219	0.702855	8e-06	16.5	0.513064	7e-06	3.25	0.283379	6e-06	1.03	18.7872	0.0018	15.5474	0.0014	38.4087	0.003
S1626-15	K	296	0.702518	8e-06	22.47	0.51306	9e-06	3.87	#VALUE!	#VALUE!	1.37	19.1178	0.002	15.6363	0.0018	38.7159	0.0035
S1626-21	K	296.7	0.702765	7e-06	22.74	0.513062	5e-06	3.99	0.283316	6e-06	1.26	19.0882	0.003	15.5962	0.0025	38.6822	0.0038
S1626-22	K	291.8	0.702779	7e-06	22.53	0.513057	4e-06	3.87	0.28326	8e-06	1.23	19.0906	0.002	15.6002	0.001	38.6968	0.0026
S1627-01	N	169	0.702683	5e-06	13	0.51313	6e-06	2.59	0.283334	6e-06	0.7	18.6935	0.0027	15.4822	0.0023	38.137	0.0062
S1628-02	K	254.8	0.702765	7e-06	17.54	0.513087	5e-06	3.14	0.283239	1.4e-05	1.23	18.9227	0.0032	15.5905	0.0027	38.5116	0.0067
S1629-12	N	142.9	0.702583	8e-06	15.84	0.513126	6e-06	3.77	0.283155	1.1e-05	0.64	18.5095	0.0031	15.537	0.0026	38.0949	0.0066
S1629-35	N	131.1	0.702555	9e-06	10.76	0.513122	6e-06	2.52	#VALUE!	#VALUE!	0.45	18.6523	0.0015	15.5209	0.0012	38.1484	0.0035
S1629-91	N	132.9	0.702595	9e-06	11.24	0.513118	5e-06	2.65	0.283172	1.2e-05	0.453	18.4466	0.0064	15.5134	0.0052	38.0254	0.0135
S1639-02	N	172	0.702707	9e-06	13.84	0.513078	6e-06	3.1	0.28321	1.3e-05	0.574	18.2974	0.0115	15.4783	0.0101	37.9288	0.0255
